# Supplementary material for: Neuroanatomical Correlates of Recognizing Face Expressions in Mild Stages of Alzheimer’s Disease
Source: PLoS One. 2015 Dec 16;10(12):e0143586. doi: 10.1371/journal.pone.0143586 (PMC4684414; doi:10.1371/journal.pone.0143586)
Supplement: S1 File — Column A is an identifying number n that connects the patients (upper set of 39 data rows) with their imaging data files [37] via the filename (pattern cn.nii.gz). (XLS) [file pone.0143586.s001.xls]

## Sheet: Feuille1
Demographic data (1=control 2=MCI 3=Alzheimer)							Neuropsychological tests																			Emotion recognition test
c_number	ID	Num_sujets	Group	Sexe	Age	niv_socio	MMSE_total	RL	RI	sommeRL+RI	Set1er	Set1pg	Set2er	Set2pg	empan_endroit	empan_envers	empan	Temps_TMT_A	Temps_TMT_B	GoNoGo	DO80	Fluencesverbales_alphabétique	Fluencesverbales_catégorielle	SimilitudesWAISIII	simwaisb	Neutre	Colere_20	Colere_40	Colere_60	Colere_80	Colere_100	Colere_average	Colere_signif	Degout_20	Degout_40	Degout_60	Degout_80	Degout_100	Degout_average	Peur_20	Peur_40	Peur_60	Peur_80	Peur_100	Peur_average	Peur_signif	Joie_20	Joie_40	Joie_60
1	TAPH0322	ZC22P03HM	2	1	84.0958	4	21	14	28	42	3	94	3	94	5	5	11	60	150	2	80	13	21	14	22	0.75	0	0.25	0.5	0.75	0.75	0.45	0.5625	0.25	0.5	1	0.5	0.75	0.6	0	0	0.75	0.5	0.75	0.4	0.5	0.25	0.5	0.5
2	MEMA0522	ZC22P05FA	3	2	82.4668	2	27	8	19	27	9	81	7	85	4	2	5	90	307	0	76	12	12	5	9	0.6875	0.25	0.75	0.5	1	0.75	0.65	0.75	0.25	0.75	0.5	1	1	0.7	0.5	0.25	0.5	0.5	0.75	0.5	0.5	0.5	0.75	1
3	BOJO1111	ZC11P11FA	3	2	74.3929	2	22	3	2	5	14	71	17	65	5	2	NA	89	276	3	69	5	9	2	3	0.6875	0	0.5	0.75	0.5	1	0.55	0.6875	0.25	0.25	0.25	1	0.5	0.45	0	0.25	0.5	0.75	1	0.5	0.625	0.25	0.75	1
4	GOAN2511	ZC11P25FA	3	2	82.2752	1	23	2	19	21	18	63	18	63	4	3	6	101		1	66	11	8		6	0.6875	0.25	0.25	0.75	0.5	0.75	0.5	0.5625	0	0	0.75	0.75	0.75	0.45	0.25	0.25	0	0	0	0.1	0.0625	0.5	0.75	1
5	SACH2411	ZC11P24HM	2	1	71.1403	3	26	11	19	30	4	92	10	79	6	4	11	59	155	1	73	12	6	8	9	0.625	0	0.5	0	0.5	0.5	0.3	0.375	0	0.25	1	1	1	0.65	0	0.25	0.5	0.75	0.75	0.45	0.5625	0.5	0.75	1
6	OCGE2911	ZC11P29HM	2	1	80.8652	3	25	12	19	31	16	67	19	60	4	4	7	71		3	79	19	23	12	18	0.75	0	0	0	0	0	0	0	0	0.25	1	0.5	0.75	0.5	0	0	0.75	1	0.75	0.5	0.625	0.25	0.5	0.75
7	POHE0314	ZC14P03HM	2	1	85.2129	4	25	4	13	17	7	85	19	60	6	3	6	88	160	1	75	12	13	12	18	0.9375	0.5	0.5	1	1	1	0.8	0.875	0	0.25	0.5	1	1	0.55	0	0	0	0	0.75	0.15	0.1875	0.25	0.75	1
9	HEEV0512	ZC12P5FA	3	2	83.2334	2	23	3	6	9	15	69	7	85	4	3	7	69	376	3	80	12	9	9	10	0.375	0.25	0.25	0.25	0.5	0.25	0.3	0.3125	0.5	0.5	1	0.75	0.75	0.7	0	0.5	0.75	1	0.75	0.6	0.75	0.25	0.5	0.75
11	BAAN1011	ZC11P10FM	2	2	87.2033	2	27	NA	NA	NA	4	92	10	79	6	4		80		2	74	12	15	9	10	0.625	0	0.5	0.5	0.75	0.5	0.45	0.5625	0.5	0.5	0.75	0.25	0.5	0.5	0	0.25	0.5	0.5	0.75	0.4	0.5	0.5	0.5	1
12	BAMA0622	ZC22P06FA	3	2	78.3929	3	28	7	27	34	9	81	19	60	6	3	9	96	198	0	72	11	15	7	7	0.25	0.25	0	0.5	0.5	1	0.45	0.5	0.75	0.75	0.75	0.75	0.75	0.75	0	0.25	0.25	0.5	0.75	0.35	0.4375	0.25	0.5	1
13	BOCL0911	ZC11P09HA	3	1	82.1054	2	23	NA	NA	NA	11	77	8	83	6	3	8	70	155	2	72			2	5	0.25	0.25	0.25	0.25	0.25	0.75	0.35	0.375	0.75	1	1	1	1	0.95	0	0.5	0.25	0.75	1	0.5	0.625	0	0.5	0.75
14	BOET0351	ZC51P03HM	2	1	80.8433	3	27	21	16	37	14	71	12	75	5	3	8	73	306	3	76	21	31	7	7	0.4375	0	0.25	0.5	0.25	0.75	0.35	0.4375	0.25	0	1	0.5	1	0.55	0.25	0.25	0.25	1	0.75	0.5	0.5625	0.5	0.75	1
15	BRHE2711	ZC11P27FA	3	2	87.9452	1	23	5	12	17	11	77	19	60	4	3	8	67		1	64	6	12	6	3	0.5625	0.5	0.5	0.5	0.5	1	0.6	0.625	0.25	0	0.5	0.25	0.75	0.35	0	0.25	0	0.5	0.75	0.3	0.375	0.5	0.75	1
17	CEGI2811	ZC11P28HM	2	1	81.1691	4	29	7	12	19	12	75	17	65	6	4	13	44	145	3	79	22	21	7	6	0.5	0.25	0.25	0.75	1	1	0.65	0.75	0.5	0.5	1	0.75	0.5	0.65	0	0.25	0.5	1	1	0.55	0.6875	0.5	1	1
19	COMI1311	ZC11P13FA	3	2	73.9384	2	21	NA	NA	NA	9	81	9	81	4	3	NA	95		3	68	21	12	7	8	0.25	0	0	0.75	0.5	0.5	0.35	0.4375	0.25	0.25	0.5	0.25	0.75	0.4	0	0	0.5	0.75	0.75	0.4	0.5	0.5	0.75	1
20	DAGE0122	ZC22P01HM	2	1	85.18	3	26	11	22	33	2	96	5	90	8	8	13	55	221	0		32	20	7	7	0.4375	0.25	0	0.25	0.75	0.5	0.35	0.375	0.25	0.75	1	1	1	0.8	0	0.5	0.25	0.5	0	0.25	0.3125	0.5	0.5	0.75
21	FAEL1018	ZC18P10FA	3	2	83.2498	2	22	NA	NA	NA	9	NA	5	NA	5	3	NA	108		1	72	4	4			0.6875	0	0.25	0.5	0.75	1	0.5	0.625	0	0	0.5	0.25	0.5	0.25	0.5	0.5	0.25	0.5	1	0.55	0.5625	0	0.25	0.75
22	FAMA1511	ZC11P15FA	3	2	83.0198	2	22	1	18	19	3	94	8	83	4	3	10	41	281	3	79	6	14	10	13	0.625	0	0.25	0.75	0.25	0.75	0.4	0.5	0.25	0	1	0.75	1	0.6	0.25	0	0.25	0.5	0.75	0.35	0.375	0.5	0.75	0.75
24	GAHE3711	ZC11P37FA	3	2	86.9596	3	23	0	11	11	17	65	13	73	5	5	10	50		0	78	16	17	9	9	0.5	0.25	0.25	0.25	0.75	0.5	0.4	0.4375	0.25	0.5	1	1	1	0.75	0	0.25	1	1	1	0.65	0.8125	0.5	0.25	0.75
25	GAPI1711	ZC11P17HA	3	1	75.7481	2	20	5	20	25	9	81	14	71	6	4	13	97	151	3	73	14	11	10	14	0.4375	0.5	0	0.75	1	1	0.65	0.6875	0.25	0.75	1	1	0.75	0.75	0.25	0.25	1	0.75	1	0.65	0.75	0.5	0.5	0.75
26	GEDA0451	ZC51P04FA	3	2	79.4853	2	28	10	33	43	12	75	8	83	4	4	11	111	281	2	77	8	23	9	11	0.75	0	0.25	0.5	0.5	0.5	0.35	0.4375	0.25	0.5	0.75	1	1	0.7	0.25	0	0.5	0.5	1	0.45	0.5	0.25	0.5	1
27	HYJO0111	ZC11P01FM	2	2	78.6092	4	25	13	14	27	11	77	10	79	6	4	13	42	99	1	77	30	26	18	10	0.8125	0.25	0.5	0.75	0.75	1	0.65	0.75	0.25	1	1	1	1	0.85	0.25	0.5	1	1	1	0.75	0.875	0.5	0.75	1
29	LIYV0418	ZC18P04FA	3	2	77.9713	3	24	3	3	6	7	NA	8	NA	6	4		69		0	77	14	9		14	0.875	0	0.5	0.75	0.75	1	0.6	0.75	0	0.5	0.75	0.75	1	0.6	0	0	0.5	0.25	0.75	0.3	0.375	0.5	0.75	0.75
30	MAET4811	ZC11P48HM	2	1	80.0849	3	25	17	22	39	2	96	5	90	5	3	9	61	144	1	80	8	17	6	3	0.6875	0.25	0.5	0.75	0.75	1	0.65	0.75	0	0.75	1	0.75	1	0.7	0	0.5	0.5	0.75	0.5	0.45	0.5625	0.25	0.5	0.5
31	MAMA1811	ZC11P18FM	2	2	80.3696	1	23	5	27	32	5	90	7	85	4	3	7	198		1		7	12	7	5	0.625	0	1	0.5	0.75	0.75	0.6	0.75	0	0.5	0	0.5	0	0.2	0.25	0.5	0.75	1	0.75	0.65	0.75	0.5	0.5	1
32	MOJE0214	ZC14P02HA	3	1	81.4675	2	23	5	14	19	17	65	16	67	5	3	8	81	221	1	77	13	13	9	9	0.5	0.25	0.25	0.5	0.5	0.5	0.4	0.4375	0.25	0.25	0.5	0.5	0.75	0.45	0	0	0.25	0	0.5	0.15	0.1875	0.5	1	1
34	PAMI5211	ZC11P52HM	2	1	69.6756	3	25	4	14	18	8	53	7	55	5	3	6	42	91	2	80	11	16	13	24	0.75	0	0.5	0.5	0.75	0.5	0.45	0.5625	0.25	0.5	0.75	0.75	0.75	0.6	0	0.25	0.25	0.25	0.75	0.3	0.375	0.5	0.5	0.5
35	PEMA0114	ZC14P01FM	2	2	77.5496	2	23	13	22	35	5	90	6	88	5	3	8	40	169	2	79	24	24	10	14	0.875	0.25	0.25	1	1	1	0.7	0.8125	0	0.5	0.75	1	1	0.65	0	0.25	0.75	1	1	0.6	0.75	0.5	0.75	1
36	PENO0518	ZC18P05HA	3	1	73.1143	2	26	5	24	29	10	NA	8	NA	6	4		58	365	0	80	22	22			0.6875	0	0.5	0.5	0.75	0.75	0.5	0.625	0.25	0.75	1	0.75	1	0.75	0	0	0.5	0.75	1	0.45	0.5625	0.5	0.75	1
40	PRPH0222	ZC22P02HA	3	1	78.1273	3	23	4	14	18	11	77	9	81	5	6	12	66	118	2	80	19	29	9	13	0.6875	0.5	0.5	1	0.75	1	0.75	0.8125	0.25	0.5	0.75	0.75	1	0.65	0	0.75	1	0.75	0.75	0.65	0.8125	0.25	0.5	0.5
41	RARE0711	ZC11P07HA	3	1	73.7851	4	22	NA	NA	NA	12	75	8	83	5	5	10	46	180	0	79	9	15	12	9	0.625	0	0	1	0.75	0.75	0.5	0.625	0.5	0.5	1	0.75	1	0.75	0	0.5	0.5	1	1	0.6	0.75	0.5	0.75	1
43	ROBE2611	ZC11P26HA	3	1	83.6413	4	22	11	20	31	7	85	15	69	5	4	9	88	177	2	80	18	25	15	19	0.625	0	0	0.5	0.75	0.75	0.4	0.5	0.5	1	0.75	1	1	0.85	0	0.25	0.75	0.75	0.75	0.5	0.625	0.25	0.5	1
44	RODA2311	ZC11P23HA	3	1	79.7919	3	20	3	21	24	6	88	13	74	4	2	5	46	153	3	74	13	17	10	14	0.9375	0	0	0.75	1	1	0.55	0.6875	0	0.25	0.5	0.75	0.75	0.45	0	0.25	1	0.75	1	0.6	0.75	0	0.75	1
47	THMO5011	ZC11P50FA	3	2	75.7481	1	22	3	6	9	21	44	23	48	6	4	7	65	187	3	79	16	13	8	9	0.625	0	0.5	0.5	0.25	0.25	0.3	0.375	0.25	0.75	0.75	0.75	1	0.7	0	0	0	0.5	0.75	0.25	0.3125	0.25	0.5	1
48	TOSO6211		3	2	85.7057	2	22	7	9	16	10	79	16	67	4	3	9	65	234	1	75	12	17	8	7	0.625	0	0	0.5	0.5	0.75	0.35	0.4375	0.5	0.5	1	1	1	0.8	0.25	0.25	0.5	0.75	0.75	0.5	0.5625	0.5	0.5	1
49	VAGE0718	ZC18P07FM	2	2	78.705	3	21	2	36	38	30	NA	31	NA	5	3		80	>300			11	4		4	0.625	0	0	0.25	0.25	0.25	0.15	0.1875	0.25	0.5	1	1	0.75	0.7	0	0.5	0.25	0.75	1	0.5	0.625	0.25	1	1
51	GHHE2111	ZC11P21HA	3	1	85.7796	2	21	NA	NA	NA	17	65	21	56	6	5	15	81	189	0	75	12	12	12	17	0.5625	0	0.5	0.5	0.5	1	0.5	0.625	0	0.25	0.75	0.5	1	0.5	0	0	0.5	0.75	1	0.45	0.5625	0.5	0.5	0.75
52	LAEL1211	ZC11P12FM	2	2	74.6037	3	25	6	20	26	3	94	1	98	5	4	11	68	153	3	80	21	26	12	18	0.875	0.25	0.5	1	1	1	0.75	0.875	0	0	0.75	1	1	0.55	0	0	0	0.5	1	0.3	0.375	0.5	0.75	1
53	CLMI0112	ZC12P01HA	3	1	72.4381	4	29	13	24	37	3	94	4	92	6	3	8	101	218	3	76	18	15	6	7	0.9375	0	0.5	0.5	1	1	0.6	0.75	0	0.25	0.5	0	0	0.15	0	0.5	0.25	0.75	0.75	0.45	0.5625	0	0.25	1
			moyenne	1.51282	79.8998	2.58974	23.8974	7.21212	17.7576	24.9697	10.0769	78.8286	11.6667	75.0286	5.12821	3.64103	9.15625	74.641	202.069	1.63158	75.8333	14.3947	16	9.02941	10.5676	0.634615	0.134615	0.314103	0.570513	0.647436	0.74359	0.482051	0.56891	0.230769	0.448718	0.775641	0.737179	0.820513	0.602564	0.0769231	0.25	0.474359	0.653846	0.794872	0.45	0.543269	0.371795	0.621795	0.884615
			ecart-type	0.50637	4.71814	0.909539	2.4687	4.99223	7.94131	10.5815	5.93555	12.6107	6.41271	12.5943	0.922796	1.13525	2.59167	28.4563	74.1961	1.14894	4.219	6.49548	6.74236	3.37087	5.40854	0.181107	0.170585	0.241418	0.256166	0.261058	0.271976	0.24024	0.257654	0.209829	0.287797	0.248647	0.274753	0.256166	0.255438	0.142278	0.206793	0.302375	0.284555	0.235583	0.152177	0.186485	0.170832	0.18911	0.170585
-	AF_C00_H82_nsc4_mms29		1	1	82	4	29	NA	NA	NA	NA	NA	NA	NA	NA	NA	NA	NA	NA	NA	NA	NA	NA	NA	NA	0.875	0	0.25	0.75	0.75	0.5	0.45	0.5625	0	0.75	1	1	1	0.75	0	0.25	0.5	1	1	0.55	0.6875	0.25	1	0.75
-	BF_C00_H59_nsc4_mms30		1	1	59	4	30	NA	NA	NA	NA	NA	NA	NA	NA	NA	NA	NA	NA	NA	NA	NA	NA	NA	NA	0.875	0.5	0.25	1	1	0.75	0.7	0.75	0	0.75	1	1	0.75	0.7	0	0.5	1	1	1	0.7	0.875	0.5	1	1
-	BH_C00_H82_nsc4_mms29		1	1	82	4	29	NA	NA	NA	NA	NA	NA	NA	NA	NA	NA	NA	NA	NA	NA	NA	NA	NA	NA	0.75	0.5	0.25	0.75	1	1	0.7	0.75	0	0.25	0.75	0.75	0.75	0.5	0	0	0.75	0.75	0.75	0.45	0.5625	0.5	1	1
-	BJ_C00_F76_nsc4_mms29		1	2	76	4	29	NA	NA	NA	NA	NA	NA	NA	NA	NA	NA	NA	NA	NA	NA	NA	NA	NA	NA	0.8125	0	0.5	0.5	0.75	0.75	0.5	0.625	0.25	0.75	1	1	1	0.8	0	0.5	0.75	0.75	0.5	0.5	0.625	0.5	0.75	1
-	BM_CRS_F85_nsc4_mms29		1	2	85	4	29	NA	NA	NA	NA	NA	NA	NA	NA	NA	NA	NA	NA	NA	NA	NA	NA	NA	NA	0.75	0	0.25	1	1	1	0.65	0.8125	0.25	0.25	1	0.75	1	0.65	0	0.75	0.75	1	1	0.7	0.875	0.75	0.75	1
-	BY_CRS_F74_nsc3_mms30		1	2	74	3	30	NA	NA	NA	NA	NA	NA	NA	NA	NA	NA	NA	NA	NA	NA	NA	NA	NA	NA	0.8125	0	0.5	0.75	0.75	1	0.6	0.75	0	0.75	0.75	1	1	0.7	0	0.25	0.75	0.5	0.75	0.45	0.5625	0.25	0.25	1
-	CA_CRS_HF68_nsc4_mms30		1	2	68	4	30	NA	NA	NA	NA	NA	NA	NA	NA	NA	NA	NA	NA	NA	NA	NA	NA	NA	NA	0.75	0	0.25	0.75	0.5	0.75	0.45	0.5625	0.5	1	0.75	1	0.5	0.75	0	0.25	0.75	1	1	0.6	0.75	0.75	0.75	1
-	CC_CMA_F67_nsc2_mms28		1	2	67	2	28	NA	NA	NA	NA	NA	NA	NA	NA	NA	NA	NA	NA	NA	NA	NA	NA	NA	NA	0.625	0.75	0.5	0.5	1	1	0.75	0.75	0.5	1	1	1	1	0.9	0	0.5	0.75	0.75	0.75	0.55	0.6875	0.5	1	1
-	CM_CMA_F66_nsc3_mms28		1	2	66	3	28	NA	NA	NA	NA	NA	NA	NA	NA	NA	NA	NA	NA	NA	NA	NA	NA	NA	NA	0.875	0	0.5	0.75	1	0.5	0.55	0.6875	0	0.5	0.75	1	1	0.65	0	0.25	0.75	1	1	0.6	0.75	0.25	0.75	0.75
-	CO_CRS_H62_nsc4_mms30		1	1	62	4	30	NA	NA	NA	NA	NA	NA	NA	NA	NA	NA	NA	NA	NA	NA	NA	NA	NA	NA	0.5625	0.25	0.5	0.75	1	1	0.7	0.8125	0	0.75	0.25	0.5	0.25	0.35	0.25	0.75	0.75	1	1	0.75	0.875	0.25	0.25	1
-	DG_C00_H64_nsc3_mms29		1	1	64	3	29	NA	NA	NA	NA	NA	NA	NA	NA	NA	NA	NA	NA	NA	NA	NA	NA	NA	NA	0.3125	0	0	0.5	1	0.75	0.45	0.5625	0.25	0.75	1	0.75	1	0.75	0	0	0.25	0.25	0.75	0.25	0.3125	0.75	1	1
-	DM_CMA_F84_nsc4_mms29		1	2	84	4	29	NA	NA	NA	NA	NA	NA	NA	NA	NA	NA	NA	NA	NA	NA	NA	NA	NA	NA	0.6875	0.5	0.75	1	1	1	0.85	0.9375	0	0.5	1	1	1	0.7	0.25	0.5	0.5	1	1	0.65	0.75	0.25	1	1
-	FF_C00_F68_nsc3_mms30		1	2	68	3	30	NA	NA	NA	NA	NA	NA	NA	NA	NA	NA	NA	NA	NA	NA	NA	NA	NA	NA	0.8125	0	0.25	1	1	1	0.65	0.8125	0	0	0.5	0.75	0.75	0.4	0	0	0.5	0.25	1	0.35	0.4375	0.75	1	1
-	FG_CMA_F78_nsc4_mms29		1	2	78	4	29	NA	NA	NA	NA	NA	NA	NA	NA	NA	NA	NA	NA	NA	NA	NA	NA	NA	NA	0.375	0.5	0.5	0.5	0.5	1	0.6	0.625	0.25	0.75	1	1	1	0.8	0.25	0.75	0.75	1	1	0.75	0.875	0.5	0.75	1
-	FP_CRS_H63_nsc4_mms29		1	1	63	4	29	NA	NA	NA	NA	NA	NA	NA	NA	NA	NA	NA	NA	NA	NA	NA	NA	NA	NA	0.625	0.5	1	1	1	1	0.9	1	0.25	0.75	0.75	1	1	0.75	0	0.5	0.5	1	1	0.6	0.75	0.5	1	1
-	GJ_C00_F66_nsc4_mms30		1	2	66	4	30	NA	NA	NA	NA	NA	NA	NA	NA	NA	NA	NA	NA	NA	NA	NA	NA	NA	NA	0.5	0.25	1	1	1	1	0.85	1	0	0.75	1	0.75	1	0.7	0	0.25	0.5	0.75	1	0.5	0.625	0.75	1	1
-	GM_CMA_F71_nsc4_mms30		1	2	71	4	30	NA	NA	NA	NA	NA	NA	NA	NA	NA	NA	NA	NA	NA	NA	NA	NA	NA	NA	0.6875	0	0.5	0.75	0.75	0.75	0.55	0.6875	0.25	0.5	1	1	1	0.75	0	0.25	0.5	0.75	0.75	0.45	0.5625	0.25	0.75	1
-	JM_CRS_F73_nsc4_mms28		1	2	73	4	28	NA	NA	NA	NA	NA	NA	NA	NA	NA	NA	NA	NA	NA	NA	NA	NA	NA	NA	0.875	0	0.5	1	0.75	0.75	0.6	0.75	0.25	1	1	1	1	0.85	0	0.5	0.75	1	1	0.65	0.8125	0.75	0.75	1
-	LM_CMA_H75_nsc4_mms30		1	1	75	4	30	NA	NA	NA	NA	NA	NA	NA	NA	NA	NA	NA	NA	NA	NA	NA	NA	NA	NA	0.5625	0.25	0.5	0.5	0.75	1	0.6	0.6875	0.25	0.5	1	1	0.75	0.7	0.25	0.5	1	0.75	1	0.7	0.8125	0.5	0.5	1
-	MA_C11_F67_nsc4_mms29		1	2	67	4	29	NA	NA	NA	NA	NA	NA	NA	NA	NA	NA	NA	NA	NA	NA	NA	NA	NA	NA	0.5625	0	0.5	1	1	1	0.7	0.875	0.25	1	0.75	1	1	0.8	0	0.5	0.75	1	1	0.65	0.8125	0.5	1	1
-	MB_CMA_H72_nsc4_mms29		1	1	72	4	29	NA	NA	NA	NA	NA	NA	NA	NA	NA	NA	NA	NA	NA	NA	NA	NA	NA	NA	0.625	0	0	0.75	0.5	0.5	0.35	0.4375	0	0.75	1	0.75	1	0.7	0.25	0.25	1	0.75	1	0.65	0.75	0.75	0.75	1
-	MH_CMA_H69_nsc3_mms28		1	1	69	3	28	NA	NA	NA	NA	NA	NA	NA	NA	NA	NA	NA	NA	NA	NA	NA	NA	NA	NA	0.3125	0.5	0.5	0.5	0.75	0.75	0.6	0.625	0.25	0.5	0.5	0.75	1	0.6	0.5	0	0.5	0.25	0.5	0.35	0.3125	0.25	0.75	0.75
-	MH_CRS_H61_nsc4_mms29		1	1	61	4	29	NA	NA	NA	NA	NA	NA	NA	NA	NA	NA	NA	NA	NA	NA	NA	NA	NA	NA	0.75	0	0.25	0.75	1	1	0.6	0.75	0.5	0.75	1	0.75	1	0.8	0	0.5	1	1	1	0.7	0.875	0.5	1	1
-	MM_C00_F65_nsc3_mms29		1	2	65	3	29	NA	NA	NA	NA	NA	NA	NA	NA	NA	NA	NA	NA	NA	NA	NA	NA	NA	NA	0.875	0.5	0.75	1	1	1	0.85	0.9375	0	0.5	0.75	1	0.75	0.6	0	0.5	0.75	1	1	0.65	0.8125	0.75	1	1
-	MM_C00_F69_nsc4_mms30		1	2	69	4	30	NA	NA	NA	NA	NA	NA	NA	NA	NA	NA	NA	NA	NA	NA	NA	NA	NA	NA	0.3125	0.25	0.75	1	1	1	0.8	0.9375	0.75	0.75	0.75	0.75	0.5	0.7	0.25	0.25	0.75	0.75	1	0.6	0.6875	0.5	0.75	1
-	MM_C11_F67_nsc3_mms28		1	2	67	3	28	NA	NA	NA	NA	NA	NA	NA	NA	NA	NA	NA	NA	NA	NA	NA	NA	NA	NA	0.875	0.5	0.5	1	1	1	0.8	0.875	0.25	1	1	1	0.75	0.8	0	0	0.75	0.75	1	0.5	0.625	0.5	0.5	1
-	MM_CMA_F87_nsc3_mms29		1	2	87	3	29	NA	NA	NA	NA	NA	NA	NA	NA	NA	NA	NA	NA	NA	NA	NA	NA	NA	NA	0.4375	0	0.5	0.5	1	0.75	0.55	0.6875	0.25	0.5	0.75	0.75	1	0.65	0.25	0.25	0.75	1	1	0.65	0.75	0.5	1	1
-	MN_CRS_F66_nsc4_mms30		1	2	66	4	30	NA	NA	NA	NA	NA	NA	NA	NA	NA	NA	NA	NA	NA	NA	NA	NA	NA	NA	0.625	0	0.75	0.75	0.75	0.75	0.6	0.75	0	0.75	1	0.25	0	0.4	0	0.75	1	1	1	0.75	0.9375	0.25	1	1
-	PC_C00_F67_nsc3_mms30		1	2	67	3	30	NA	NA	NA	NA	NA	NA	NA	NA	NA	NA	NA	NA	NA	NA	NA	NA	NA	NA	0.8125	0	0.5	0.75	1	0.75	0.6	0.75	0.25	0.25	1	1	0.75	0.65	0.25	0.75	0.5	0.75	1	0.65	0.75	0.5	0.5	1
-	PJ_CRS_H64_nsc4_mms30		1	1	64	4	30	NA	NA	NA	NA	NA	NA	NA	NA	NA	NA	NA	NA	NA	NA	NA	NA	NA	NA	0.6875	0	0.25	1	1	1	0.65	0.8125	0.25	0.5	0.75	0.75	1	0.65	0	0.25	0.75	1	0.75	0.55	0.6875	0.75	0.75	1
-	PM_C00_H63_nsc4_mms30		1	1	63	4	30	NA	NA	NA	NA	NA	NA	NA	NA	NA	NA	NA	NA	NA	NA	NA	NA	NA	NA	0.5625	0	0.25	0.75	1	1	0.6	0.75	0.5	0.5	0.75	1	0.25	0.6	0.25	0.5	0.75	1	0.75	0.65	0.75	0.25	0.75	1
-	TH_C00_F80_nsc3_mms29		1	2	80	3	29	NA	NA	NA	NA	NA	NA	NA	NA	NA	NA	NA	NA	NA	NA	NA	NA	NA	NA	0.6875	0.5	0.75	1	1	1	0.85	0.9375	0.5	1	1	0.75	1	0.85	0.25	0.5	0.75	1	1	0.7	0.8125	0.5	1	1
-	TM_C11_F67_nsc3_mms29		1	2	67	3	29	NA	NA	NA	NA	NA	NA	NA	NA	NA	NA	NA	NA	NA	NA	NA	NA	NA	NA	0.6875	0	0.75	1	0.75	1	0.7	0.875	0	0.5	0.75	0.25	0	0.3	0.25	0.5	1	1	1	0.75	0.875	0.25	0.75	1
-	TS_C11_F75_nsc2_mms30		1	2	75	2	30	NA	NA	NA	NA	NA	NA	NA	NA	NA	NA	NA	NA	NA	NA	NA	NA	NA	NA	0.5625	0	0.25	0.25	0.75	1	0.45	0.5625	0.25	0.5	1	1	1	0.75	0	0.5	0.75	0.75	1	0.6	0.75	0.5	0.75	1
-	VG_CRS_H64_nsc4_mms28		1	1	64	4	28	NA	NA	NA	NA	NA	NA	NA	NA	NA	NA	NA	NA	NA	NA	NA	NA	NA	NA	0.6875	0.25	0.75	1	1	1	0.8	0.9375	0.25	0.5	1	1	1	0.75	0	0.25	1	0.75	1	0.6	0.75	0.5	0.5	0.75
-	VJ_C00_F70_nsc4_mms30		1	2	70	4	30	NA	NA	NA	NA	NA	NA	NA	NA	NA	NA	NA	NA	NA	NA	NA	NA	NA	NA	0.6875	0	0.25	0.5	1	1	0.55	0.6875	0	0	0.75	0.75	1	0.5	0	0.5	0.5	0.75	0.75	0.5	0.625	0.5	1	1
-	VY_CMA_F73_nsc3_mms29		1	2	73	3	29	NA	NA	NA	NA	NA	NA	NA	NA	NA	NA	NA	NA	NA	NA	NA	NA	NA	NA	0.8125	0	0.5	0.5	1	0.75	0.55	0.6875	0	0.5	1	0.75	0.75	0.6	0	0	0.25	0.5	0.5	0.25	0.3125	0.5	0.75	1
-	CG_C00_F64_nsc1_mms30		1	2	64	1	30	NA	NA	NA	NA	NA	NA	NA	NA	NA	NA	NA	NA	NA	NA	NA	NA	NA	NA	0.6875	0.25	0.25	1	1	0.75	0.65	0.75	0.25	1	1	1	1	0.85	0	0.5	1	1	1	0.7	0.875	0.5	1	1
-	TM_C00_F65_nsc4_mms30		1	2	65	4	30	NA	NA	NA	NA	NA	NA	NA	NA	NA	NA	NA	NA	NA	NA	NA	NA	NA	NA	0.75	0	0.5	1	1	1	0.7	0.875	0.25	0.5	1	0.75	0.75	0.65	0	0.25	0.5	0.75	1	0.5	0.625	0.5	0.75	1
			moyenne	1.66667	70.2051	3.51282	29.2821																			0.669872	0.173077	0.467949	0.788462	0.897436	0.884615	0.642308	0.759615	0.198718	0.628205	0.871795	0.852564	0.826923	0.675641	0.0833333	0.378205	0.711538	0.826923	0.910256	0.582051	0.706731	0.49359	0.807692	0.974359
			ecart-type	0.477567	7.15681	0.720811	0.723614																			0.162821	0.230516	0.237721	0.218687	0.159336	0.160654	0.131559	0.134154	0.191767	0.262025	0.180203	0.196331	0.281875	0.140428	0.132453	0.228495	0.203089	0.223267	0.156936	0.131032	0.159121	0.176657	0.210431	0.0768387
[truncated: 15 more columns]
